# Supplementary material for: Simultaneous Detection of Porcine Respiratory Coronavirus, Porcine Reproductive and Respiratory Syndrome Virus, Swine Influenza Virus, and Pseudorabies Virus via Quadruplex One-Step RT-qPCR
Source: Pathogens. 2024 Apr 19;13(4):341. doi: 10.3390/pathogens13040341 (PMC11054806; doi:10.3390/pathogens13040341)
Supplement: Supplementary file 1 [file pathogens-13-00341-s001.zip]

Archive with 1 entries (1 files):
- pathogens-2896401-supplementary.pdf
